# Supplementary material for: Immune Clustering Reveals Molecularly Distinct Subtypes of Lung Adenocarcinoma
Source: Biomedicines. 2025 Apr 2;13(4):849. doi: 10.3390/biomedicines13040849 (PMC12024753; doi:10.3390/biomedicines13040849)
Supplement: Supplementary file 1 [file biomedicines-13-00849-s001.zip]

Archive with 1 entries (1 files):
- biomedicines-3509226-supplementary.pdf
